# Supplementary material for: β2-Adrenoceptor Activation Favor Acquisition of Tumorigenic Properties in Non-Tumorigenic MCF-10A Breast Epithelial Cells
Source: Cells. 2024 Jan 30;13(3):262. doi: 10.3390/cells13030262 (PMC10854540; doi:10.3390/cells13030262)
Supplement: Supplementary file 1 [file cells-13-00262-s001.zip]

Archive with 1 entries (1 files):
- cells-2770466-supplementary.pptx
